# Supplementary material for: microRNAs Regulate Cell-to-Cell Variability of Endogenous Target Gene Expression in Developing Mouse Thymocytes
Source: PLoS Genet. 2015 Feb 25;11(2):e1005020. doi: 10.1371/journal.pgen.1005020 (PMC4340958; doi:10.1371/journal.pgen.1005020)
Supplement: S1 Table — (XLSX) [file pgen.1005020.s005.xlsx]

## Sheet: Fig2B
Fig2B
	DP CV CD69	CD69+ DP
	wt1	60
	wt2	64
	wt3	54
	Dicer ko1	103
	Dicer ko2	104
	Dicer ko3	116
	DP mean CD69	CD69+ DP
	wt1	82
	wt2	98
	wt3	86
	Dicer ko1	107
	Dicer ko2	111
	Dicer ko3	113

## Sheet: Fig2C
Figure 2c
					CV CD69 for CD69+ DP
		wt	wt	wt	wt	wt				mean	SD		Dicer ko	Dicer ko	Dicer ko	Dicer ko	Dicer ko	Dicer ko	Dicer ko	mean	SD
	ng/ml H57
	4					75	77	77	60	72.25	15.3404		157	179	136	155				156.75	17.595
	8					68	73	74	63	69.5	4.38748		153	176	126	156				152.75	20.5487
	16					72	77	77	67	73.25	4.78714		149	160	133	147				147.25	11.0868
	32					73	83	82	68	76.5	7.23418		123	150	129	113				128.75	15.6285
	64	79	81	83	88	72	80	81	70	79.25	5.80025		120	144	107	153	151	147	140	137.429	17.3095
	125	87	85	90	86	68	80	80	74	81.25	7.34361		105	124	100	128	136	132	115	120	13.7235
	250	88	88	82	90	72	78	78	75	81.375	6.69621		107	127	95	139	136	138	135	125.286	17.385
	500	75	89	88	86	67	71	72	72	77.5	8.73417		91	119	86	127	125	127	132	115.286	18.7502
	1000	78	75	80	76	62	68	69	64	71.5	6.67618		77	106	79	119	122	133	142	111.143	25.2813
					mean CD69 for CD69+ DP
		wt	wt	wt	wt	wt	wt	wt	wt	mean	SD		Dicer ko	Dicer ko	Dicer ko	Dicer ko
	ng/ml H57
	4					40.5	41	35	36	38.125	3.06526		44	58	50
	8					40.6	46	40	45	42.9	3.03974		52	73	59
	16					50	56	45	51	50.5	4.50925		79	83	73
	32					58.6	82	61	76	69.4	11.3947		88	98	88
	64	79	81	75	66	81.8	100	86	101	83.725	21.6505		111	113	107	105
	125	87	95	109	73	98.4	141	101	119	102.925	20.6367		132	119	111	165
	250	82	93	103	89	123	149	110	128	109.625	51.3463		125	111	119	140
	500	75	108	109	80	123	156	116	133	112.5	26.5384		139	110	113	136
	1000	78	93	101	110	122	152	111	127	111.75	22.5753		127	102	113	114

## Sheet: Fig2E
Fig2E
	DP CV CD69	CD69+25+ DP
	wt1	33
	wt2	35
	wt3	36
	Dicer ko1	55
	Dicer ko2	52
	Dicer ko3	47
	DP mean CD69	CD69+25+ DP
	wt1	275
	wt2	303
	wt3	272
	Dicer ko1	370
	Dicer ko2	418
	Dicer ko3	353

## Sheet: Fig2F
CD25+ DP										SD
	DP CV CD69	64ng H57	125ng	250ng	500ng	1000ng
	14 wt	47.1	50.4	52	51	51.8
	16 wt	50.8	51.9	53.7	50.4	50.5
	15 wt	50	49.5	50	47.4	49.4
	22 wt	53.9	52.9	53.1	51.9	49.4
	mean	50.45	51.175	52.2	50.175	50.275
	SD	2.79583	1.5174	1.4089	1.68875	0.98837
	20 Dicer ko	62.5	61.1	61.5	62.6	64.8
	21 Dicer ko	61.3	61.3	64.7	62.7	66.2
	18 Dicer ko	64.9	66.2	66.4	65.4	66.5
	2 Dicer ko	62.7	63.1	61.2	61.2	67.4
	mean	62.85	62.925	63.45	62.975	66.225
	SD	1.5	2.36132	2.52521	1.7557	1.07819
	DP mean CD69	64ng H57	125ng	250ng	500ng	1000ng
	14 wt	224	234	253	255	261
	16 wt	248	268	283	280	271
	15 wt	253	261	284	292	266
	22 wt	215	221	234	234	221
	mean	235	246	263.5	265.25	254.75
	SD	15.9217	19.2224	21.1009	22.443	19.8037
		64ng H57	125ng	250ng	500ng	1000ng
	20 Dicer ko	482	515	567	544	513
	21 Dicer ko	381	402	429	426	439
	18 Dicer ko	414	415	440	433	417
	2 Dicer ko	394	410	446	425	400
	mean	417.75	435.5	470.5	457	442.25
	SD	38.9126	46.133	56.0469	50.324	43.1241

## Sheet: additional data like Fig2F
CD69 CD25+DP		wt				Dicer ko
		mean	CV			mean	CV
		244	47			248	82
		255	49			267	76
		268	47			279	75
		237	48			292	71
		227	50			382	69
		215	54			400	69
		285	46			358	77
		296	46			356	76
		307	46			360	74
		306	46			359	73
		264	46			398	70
		254	49			413	68
		237	49			237	72
		249	47			249	66
		248	46			258	65
		239	47			266	63
		221	46			323	63
		200	52			336	63
		260	47		mean	321.167	70.6667
		276	45		SD	59.5	5.5
		277	46
		268	42
		265	44
		241	45
	mean	255.792	47.0833
	SD	27.4	2.5
